# Supplementary material for: A website calculator to benchmark the carbon footprint of haemodialysis
Source: Nephrol Dial Transplant. 2026 Jan 20;41(7):1294–303. doi: 10.1093/ndt/gfaf263 (PMC13403270; doi:10.1093/ndt/gfaf263)
Supplement: gfaf263_Supplemental_Files [file gfaf263_Supplemental_Files.zip]

Archive with 2 entries (2 files):
- green_dialysis_r2suppl.docx
- Rawdata_supplement.xlsx
