# Supplementary material for: A website calculator to benchmark the carbon footprint of haemodialysis
Source: Nephrol Dial Transplant. 2026 Jan 20;41(7):1294–303. doi: 10.1093/ndt/gfaf263 (PMC13403270; doi:10.1093/ndt/gfaf263)
Supplement: gfaf263_Supplemental_Files [file gfaf263_Supplemental_Files.zip › Rawdata_supplement.xlsx]

## Sheet: Data_supplement
Centre_ID	Year	grouptransp	planet_health_diet	solar	QD	number_pat	sessionlenghth	Electricity_total	Heating_total	Material_total	TransportPat_total	stafftravel_total	Nutrition_total	Waste_total	RawWater_total	Cleaning_total	IT_total	Laundry_tot
1=Emden, 2=Bremen, 3=Offenbach, 4=Greifswald, 5=Leipzig		0=no	1=yes		mL/min		min	t/y	t/y	t/y	t/y	t/y	t/y	t/y	t/y	t/y	t/y	t/y
1	2021	0	0	0	500	85	267	111.35	81.3	90.3	35.77	12.09	19	46.4	12.81	0.35	2.91	2.98
1	2022	0	0	0	350	92	#NULL!	116.97	55.35	84.62	35.77	12.09	19	43.68	12.36	0.35	2.92	2.98
1	2023	0	0	0	350	82	255	95.18	49.9	75.53	33.3	12.09	17.01	38.98	12.09	0.35	2.92	2.66
2	2020	0	0	#NULL!	#NULL!	79	#NULL!	#NULL!	#NULL!	#NULL!	#NULL!	#NULL!	15	#NULL!	#NULL!	#NULL!	#NULL!	#NULL!
2	2021	0	1	0	500	78	268	79.12	19.63	78.03	44.5	15.52	7.25	40.1	7.74	0.29	6.34	2.58
2	2022	0	1	0	#NULL!	83	#NULL!	79.46	17.48	80.16	46.1	15.52	7.44	41.21	7.3	0.29	6.34	0.29
2	2023	0	1	0	350	80	275	59.25	16.92	75	45.64	15.52	7.43	38.73	6.33	0.29	6.34	2.64
3	2021	0	0	0	500	81	252	77.27	24.93	80.25	25.62	15.54	4.88	41.25	9.34	0.9	5.94	2.65
3	2022	0	0	0	#NULL!	70	#NULL!	62.22	31.09	67.21	22.44	15.54	5.78	38.03	8.85	0.9	5.94	2.44
3	2023	0	0	0	350	84	256	58.81	31.09	86.17	26.45	15.54	5.2	44.29	9.5	0.9	5.94	2.84
4	2021	0	0	0	500	82	251	50.1	51.29	71.81	86.86	11.9	2.93	34.71	7.57	0.24	3.31	2.7
4	2022	0	0	0	#NULL!	84	#NULL!	63.97	12.54	75.2	89.33	11.9	3.06	36.35	9.1	0.24	3.31	2.82
4	2023	0	0	0	350	78	252	53.02	12.54	68.55	82.09	11.9	2.6	33.53	7.93	0.24	3.31	2.6
5	2015	1	0	0	500	151	#NULL!	126.92	29.18	154.1	96.06	18.58	29.46	79.2	15.26	0.39	11.19	5.02
5	2016	1	0	0	500	156	#NULL!	122.06	29.18	138.31	99.01	18.58	30.07	66.87	15.75	0.39	11.19	5.2
5	2017	1	0	1	500	155	#NULL!	110.57	29.18	130.46	91.33	18.58	28.38	63.08	14.54	0.39	11.19	4.9
5	2021	0	0	1	500	150	265	97.3	22.26	133.46	98.77	18.58	29.33	64.53	15.12	0.46	11.19	5
5	2022	0	0	1	#NULL!	156	#NULL!	103.44	29.18	134.73	99.12	18.58	29.53	65.63	14.81	0.46	11.19	5.1
5	2023	0	0	1	350	147	269	74.96	29.18	130.25	97.28	18.58	28.7	63.73	13.44	0.39	11.19	4.95
